# Supplementary material for: Effects of Thinning Intensity on Litterfall Production, Soil Chemical Properties, and Fine Root Distribution in Pinus koraiensis Plantation in Republic of Korea
Source: Plants (Basel). 2023 Oct 19;12(20):3614. doi: 10.3390/plants12203614 (PMC10609674; doi:10.3390/plants12203614)
Supplement: Supplementary file 1 [file plants-12-03614-s001.zip]

Archive with 1 entries (1 files):
- plants-2676410-supplementary.pdf
